# Supplementary material for: Rhizophora mucronata Lam. (Mangrove) Bark Extract Reduces Ethanol-Induced Liver Cell Death and Oxidative Stress in Swiss Albino Mice: In Vivo and In Silico Studies
Source: Metabolites. 2022 Oct 25;12(11):1021. doi: 10.3390/metabo12111021 (PMC9698744; doi:10.3390/metabo12111021)
Supplement: Supplementary file 1 [file metabolites-12-01021-s001.zip]

Archive with 1 entries (1 files):
- metabolites-1904448-supplementary.pdf
